# Supplementary material for: Performance of GenoType MTBDRsl assay for detection of second-line drugs and ethambutol resistance directly from sputum specimens of MDR-TB patients in Bangladesh
Source: PLoS One. 2021 Dec 16;16(12):e0261329. doi: 10.1371/journal.pone.0261329 (PMC8675706; doi:10.1371/journal.pone.0261329)
Supplement: S1 Dataset — (XLS) [file pone.0261329.s001.xls]

## Sheet: Sheet1
Patient ID	Culture result_L-J media	L-J DST_RIF	L-J DST_INH	L-J DST_EMB	L-J DST_KAN	L-J DST_OFL	XDR-TB by L-J	MTBDRsl_FLQ	MTBDRsl_AMG	MTBDRsl_EMB	XDR-TB by MTBDRsl	MTBDRsl_gyrA_FLQ_wild type probe	MTBDRsl_gyrA_FLQ_mutation probe	Mutation detected	MTBDRsl_rrs_AMG_wild type probe	MTBDRsl_rrs_AMG_mutation probe	Mutation detected	MTBDRsl_embB_EMB_wild type probe	MTBDRsl_embB_EMB_mutation probe	Mutation detected	Sex	Age (year)	Smoking	Drug-use	Dwelling	Geographic Division	Exposure to TB patient	Previous History of TB	Previously treated for TB for more than a month
MDR-001	+ve	R	R	S	S	S	No	S	S	R	No	WT	No Mutation	No Mutation	WT	No Mutation	No Mutation	ΔWT	No Mutation	M306I	male	30.00	no	no	Rural	Rajshahi	no	yes	yes
MDR-002	+ve	R	R	S	S	S	No	S	S	S	No	WT	No Mutation	No Mutation	WT	No Mutation	No Mutation	WT	No Mutation	No Mutation	male	25.00	no	no	Urban	Chittagong	no	no	no
MDR-003	+ve	R	R	R	S	S	No	S	S	R	No	WT	No Mutation	No Mutation	WT	No Mutation	No Mutation	ΔWT	No Mutation	M306I	male	23.00	no	no	Rural	Chittagong	no	yes	yes
MDR-004	+ve	R	R	S	S	S	No	S	S	S	No	WT	No Mutation	No Mutation	WT	No Mutation	No Mutation	WT	No Mutation	No Mutation	male	22.00	no	no	Urban	Dhaka	no	yes	yes
MDR-005	+ve	R	R	R	S	R	No	R	S	R	No	ΔWT3	MUT3C	D94G	WT	No Mutation	No Mutation	ΔWT	MUT1B	M306V	male	22.00	yes	no	Urban	Dhaka	no	no	no
MDR-006	+ve	R	R	R	S	S	No	S	S	R	No	WT	No Mutation	No Mutation	WT	No Mutation	No Mutation	ΔWT	MUT1A	M306I	male	24.00	yes	no	Urban	Sylhet	no	no	no
MDR-007	+ve	R	R	R	S	S	No	S	S	S	No	WT	No Mutation	No Mutation	WT	No Mutation	No Mutation	WT	No Mutation	No Mutation	male	45.00	no	no	Urban	Dhaka	no	no	no
MDR-008	+ve	R	R	R	S	S	No	S	S	S	No	WT	No Mutation	No Mutation	WT	No Mutation	No Mutation	WT	No Mutation	No Mutation	male	70.00	yes	no	Urban	Rajshahi	no	no	no
MDR-009	+ve	R	R	S	S	R	No	R	S	S	No	ΔWT3	MUT3C	D94G	WT	No Mutation	No Mutation	WT	No Mutation	No Mutation	female	35.00	no	no	Urban	Chittagong	no	yes	yes
MDR-010	+ve	R	R	S	S	S	No	S	S	S	No	WT	No Mutation	No Mutation	WT	No Mutation	No Mutation	WT	No Mutation	No Mutation	male	60.00	yes	no	Rural	Chittagong	yes	no	no
MDR-011	+ve	R	R	S	R	S	No	S	R	S	No	WT	No Mutation	No Mutation	ΔWT1	MUT1	A1401G	WT	No Mutation	No Mutation	male	46.00	no	no	Urban	Khulna	no	no	no
MDR-012	+ve	R	R	R	S	S	No	S	S	R	No	WT	No Mutation	No Mutation	WT	No Mutation	No Mutation	ΔWT	MUT1B	M306V	female	55.00	no	no	Urban	Dhaka	no	no	no
MDR-013	+ve	R	R	R	S	S	No	S	S	R	No	WT	No Mutation	No Mutation	WT	No Mutation	No Mutation	ΔWT	MUT1A	M306I	female	30.00	no	no	Urban	Dhaka	no	no	no
MDR-014	+ve	R	R	R	S	S	No	S	S	S	No	WT	No Mutation	No Mutation	WT	No Mutation	No Mutation	WT	No Mutation	No Mutation	male	31.00	no	no	Urban	Dhaka	no	no	no
MDR-015	+ve	R	R	R	S	R	No	R	S	R	No	ΔWT2	MUT2	S91P	WT	No Mutation	No Mutation	ΔWT	MUT1B	M306V	female	20.00	no	no	Urban	Khulna	no	no	no
MDR-016	+ve	R	R	S	S	S	No	S	S	R	No	WT	No Mutation	No Mutation	WT	No Mutation	No Mutation	WT	MUT1A	M306I	female	30.00	no	no	Urban	Dhaka	no	no	no
MDR-017	+ve	R	R	R	S	R	No	S	S	S	No	WT	No Mutation	No Mutation	WT	No Mutation	No Mutation	WT	No Mutation	No Mutation	male	20.00	no	no	Urban	Sylhet	yes	no	no
MDR-018	+ve	R	R	R	S	S	No	S	S	R	No	WT	No Mutation	No Mutation	WT	No Mutation	No Mutation	ΔWT	No Mutation	M306I	male	18.00	no	no	Urban	Dhaka	no	yes	yes
MDR-019	+ve	R	R	R	S	R	No	R	S	R	No	ΔWT3	MUT3B	D94N/D94Y	WT	No Mutation	No Mutation	ΔWT	MUT1A	M306I	female	20.00	no	no	Urban	Chittagong	no	yes	yes
MDR-020	+ve	R	R	R	S	R	No	R	IND	IND	IND	ΔWT2	MUT1	A90V	no band	no band		no band	no band		male	18.00	no	no	Urban	Chittagong	no	no	no
MDR-021	+ve	R	R	S	S	S	No	S	S	S	No	WT	No Mutation	No Mutation	WT	No Mutation	No Mutation	WT	No Mutation	No Mutation	male	50.00	no	no	Rural	Barishal	no	yes	yes
MDR-022	+ve	R	R	R	S	R	No	R	S	R	No	ΔWT2	MUT1	A90V	WT	No Mutation	No Mutation	ΔWT	MUT1A	M306I	female	24.00	no	no	Urban	Chittagong	no	no	no
MDR-023	+ve	R	R	R	S	S	No	S	S	S	No	WT	No Mutation	No Mutation	WT	No Mutation	No Mutation	WT	No Mutation	No Mutation	male	42.00	no	no	Urban	Dhaka	yes	no	no
MDR-024	+ve	R	R	R	S	S	No	S	S	R	No	WT	No Mutation	No Mutation	WT	No Mutation	No Mutation	ΔWT	MUT1A	M306I	male	30	no	no	Urban	Dhaka	yes	yes	yes
MDR-025	+ve	R	R	R	S	S	No	S	S	S	No	WT	No Mutation	No Mutation	WT	No Mutation	No Mutation	WT	No Mutation	No Mutation	female	42	no	no	Urban	Dhaka	no	yes	yes
MDR-026	+ve	R	R	R	S	R	No	R	S	R	No	ΔWT2	MUT2	S91P	WT	No Mutation	No Mutation	ΔWT	MUT1A	M306I	male	27	no	no	Urban	Chittagong	no	yes	yes
MDR-027	+ve	R	R	R	S	S	No	S	S	R	No	WT	No Mutation	No Mutation	WT	No Mutation	No Mutation	ΔWT	MUT1B	M306V	female	40	yes	no	Urban	Chittagong	no	yes	yes
MDR-028	+ve	R	R	S	R	S	No	S	R	S	No	WT	No Mutation	No Mutation	ΔWT1	MUT1	A1401G	WT	No Mutation	No Mutation	male	55.00	no	no	Rural	Khulna	yes	yes	yes
MDR-029	+ve	R	R	S	S	S	No	S	S	S	No	WT	No Mutation	No Mutation	WT	No Mutation	No Mutation	WT	No Mutation	No Mutation	male	55	yes	no	Urban	Chittagong	no	yes	yes
MDR-030	+ve	R	R	R	S	S	No	S	S	R	No	WT	No Mutation	No Mutation	WT	No Mutation	No Mutation	ΔWT	MUT1B	M306V	male	40	no	no	Urban	Rajshahi	yes	yes	yes
MDR-031	+ve	R	R	R	S	S	No	S	S	R	No	WT	No Mutation	No Mutation	WT	No Mutation	No Mutation	ΔWT	No Mutation	M306I	female	35	no	no	Urban	Chittagong	no	yes	yes
MDR-032	+ve	R	R	R	S	S	No	S	S	S	No	WT	No Mutation	No Mutation	WT	No Mutation	No Mutation	WT	No Mutation	No Mutation	female	23	no	no	Urban	Chittagong	no	yes	yes
MDR-033	+ve	R	R	R	S	R	No	R	S	R	No	ΔWT3	MUT3C	D94G	WT	No Mutation	No Mutation	ΔWT	MUT1B	M306V	female	30	no	no	Rural	Chittagong	no	yes	yes
MDR-034	+ve	R	R	R	S	S	No	S	S	R	No	WT	No Mutation	No Mutation	WT	No Mutation	No Mutation	ΔWT	No Mutation	M306I	male	28	no	no	Rural	Chittagong	no	yes	yes
MDR-035	+ve	R	R	R	S	R	No	R	S	R	No	WT	MUT3A+MUT3C	D94A+D94G	WT	No Mutation	No Mutation	ΔWT	No Mutation	M306I	female	20	no	no	Urban	Chittagong	no	yes	yes
MDR-036	+ve	R	R	R	S	S	No	S	S	R	No	WT	No Mutation	No Mutation	WT	No Mutation	No Mutation	ΔWT	MUT1B	M306V	female	25	no	no	Urban	Chittagong	no	yes	yes
MDR-037	+ve	R	R	R	S	S	No	S	S	R	No	WT	No Mutation	No Mutation	WT	No Mutation	No Mutation	ΔWT	MUT1B	M306V	male	28	yes	yes	Urban	Chittagong	no	yes	yes
MDR-038	+ve	R	R	R	S	S	No	S	S	R	No	WT	No Mutation	No Mutation	WT	No Mutation	No Mutation	ΔWT	MUT1B	M306V	male	22	no	no	Urban	Rajshahi	no	yes	yes
MDR-039	+ve	R	R	R	S	S	No	S	S	S	No	WT	No Mutation	No Mutation	WT	No Mutation	No Mutation	WT	No Mutation	No Mutation	male	31	yes	no	Rural	Chittagong	no	yes	yes
MDR-040	+ve	R	R	R	S	S	No	S	S	R	No	WT	No Mutation	No Mutation	WT	No Mutation	No Mutation	ΔWT	MUT1B	M306V	male	35	yes	no	Urban	Chittagong	no	yes	yes
MDR-041	+ve	R	R	S	S	S	No	S	S	S	No	WT	No Mutation	No Mutation	WT	No Mutation	No Mutation	WT	No Mutation	No Mutation	male	15	no	no	Rural	Mymensingh	yes	yes	yes
MDR-042	+ve	R	R	R	S	S	No	S	S	R	No	WT	No Mutation	No Mutation	WT	No Mutation	No Mutation	ΔWT	MUT1B	M306V	male	76.00	no	no	Urban	Mymensingh	no	yes	yes
MDR-043	+ve	R	R	R	S	S	No	S	S	R	No	WT	No Mutation	No Mutation	WT	No Mutation	No Mutation	ΔWT	No Mutation	M306I	female	30.00	no	no	Rural	Rajshahi	no	yes	yes
MDR-044	+ve	R	R	R	S	R	No	R	S	S	No	ΔWT2	MUT1	A90V	WT	No Mutation	No Mutation	WT	No Mutation	No Mutation	male	18.00	yes	no	Urban	Chittagong	no	yes	yes
MDR-045	+ve	R	R	R	S	S	No	S	S	R	No	WT	No Mutation	No Mutation	WT	No Mutation	No Mutation	ΔWT	MUT1A	M306I	male	52.00	yes	no	Rural	Chittagong	no	yes	yes
MDR-046	+ve	R	R	R	S	S	No	S	S	S	No	WT	No Mutation	No Mutation	WT	No Mutation	No Mutation	WT	No Mutation	No Mutation	female	35.00	no	no	Rural	Mymensingh	yes	yes	yes
MDR-047	+ve	R	R	R	S	S	No	S	S	R	No	WT	No Mutation	No Mutation	WT	No Mutation	No Mutation	ΔWT	MUT1A	M306I	female	24.00	no	no	Rural	Mymensingh	yes	yes	yes
MDR-048	+ve	R	R	R	S	S	No	S	S	S	No	WT	No Mutation	No Mutation	WT	No Mutation	No Mutation	WT	No Mutation	No Mutation	female	30.00	no	no	Urban	Dhaka	no	yes	yes
MDR-049	+ve	R	R	R	S	R	No	R	S	S	No	ΔWT2	MUT1	A90V	WT	No Mutation	No Mutation	WT	No Mutation	No Mutation	male	22.00	yes	no	Rural	Chittagong	no	yes	yes
MDR-050	+ve	R	R	R	S	S	No	S	S	R	No	WT	No Mutation	No Mutation	WT	No Mutation	No Mutation	ΔWT	MUT1B	M306V	male	45.00	no	no	Rural	Dhaka	no	yes	yes
MDR-051	+ve	R	R	R	S	R	No	R	S	R	No	ΔWT3	MUT3C	D94G	WT	No Mutation	No Mutation	ΔWT	MUT1B	M306V	male	55.00	no	no	Urban	Rajshahi	no	yes	yes
MDR-052	+ve	R	R	S	S	S	No	S	S	S	No	WT	No Mutation	No Mutation	WT	No Mutation	No Mutation	WT	No Mutation	No Mutation	male	45.00	yes	no	Urban	Chittagong	no	yes	yes
MDR-053	+ve	R	R	R	S	S	No	S	S	R	No	WT	No Mutation	No Mutation	WT	No Mutation	No Mutation	ΔWT	MUT1A	M306I	male	27.00	no	no	Rural	Rajshahi	no	yes	yes
MDR-054	+ve	R	R	R	S	S	No	S	S	R	No	WT	No Mutation	No Mutation	WT	No Mutation	No Mutation	ΔWT	MUT1A	M306I	male	17.00	no	no	Rural	Rajshahi	yes	yes	yes
MDR-055	+ve	R	R	R	S	R	No	R	S	R	No	ΔWT3	MUT3B	D94N/D94Y	WT	No Mutation	No Mutation	ΔWT	MUT1A	M306I	female	21.00	no	no	Urban	Chittagong	no	yes	yes
MDR-056	+ve	R	R	S	S	S	No	S	S	S	No	WT	No Mutation	No Mutation	WT	No Mutation	No Mutation	WT	No Mutation	No Mutation	female	45.00	no	no	Urban	Chittagong	no	yes	yes
MDR-057	+ve	R	R	R	R	R	Yes	R	R	S	Yes	ΔWT3	MUT3C	D94G	ΔWT2	MUT2	G1484T	WT	No Mutation	No Mutation	female	17.00	no	no	Urban	Chittagong	no	yes	yes
MDR-058	+ve	R	R	R	S	S	No	S	S	S	No	WT	No Mutation	No Mutation	WT	No Mutation	No Mutation	WT	No Mutation	No Mutation	male	50.00	no	no	Rural	Rajshahi	no	yes	yes
MDR-059	+ve	R	R	R	S	S	No	S	S	S	No	WT	No Mutation	No Mutation	WT	No Mutation	No Mutation	WT	No Mutation	No Mutation	male	21.00	no	no	Urban	Rajshahi	no	yes	yes
MDR-060	+ve	R	R	R	S	S	No	S	S	S	No	WT	No Mutation	No Mutation	WT	No Mutation	No Mutation	WT	No Mutation	No Mutation	male	28.00	no	no	Urban	Dhaka	no	yes	yes
MDR-061	+ve	R	R	R	S	R	No	R	S	R	No	ΔWT2	No Mutation	Unknown	WT	No Mutation	No Mutation	ΔWT	MUT1B	M306V	female	21.00	no	no	Rural	Mymensingh	no	yes	yes
MDR-062	+ve	R	R	R	S	S	No	S	S	R	No	WT	No Mutation	No Mutation	WT	No Mutation	No Mutation	ΔWT	MUT1B	M306V	female	17.00	no	no	Urban	Chittagong	no	yes	yes
MDR-063	+ve	R	R	R	S	S	No	S	S	S	No	WT	No Mutation	No Mutation	WT	No Mutation	No Mutation	WT	No Mutation	No Mutation	female	27.00	no	no	Urban	Chittagong	no	yes	yes
MDR-064	+ve	R	R	R	S	S	No	S	S	R	No	WT	No Mutation	No Mutation	WT	No Mutation	No Mutation	ΔWT	No Mutation	M306I	female	40.00	no	no	Urban	Chittagong	no	yes	yes
MDR-065	+ve	R	R	S	S	S	No	S	S	S	No	WT	No Mutation	No Mutation	WT	No Mutation	No Mutation	WT	No Mutation	No Mutation	male	21.00	no	no	Urban	Mymensingh	no	yes	yes
MDR-066	+ve	R	R	R	S	R	No	R	S	R	No	ΔWT2	MUT1	A90V	WT	No Mutation	No Mutation	ΔWT	MUT1A	M306I	male	45.00	no	yes	Urban	Dhaka	yes	yes	yes
MDR-067	+ve	R	R	R	S	R	No	R	S	S	No	ΔWT3	MUT3C	D94G	WT	No Mutation	No Mutation	WT	No Mutation	No Mutation	male	65.00	yes	no	Rural	Rajshahi	no	yes	yes
MDR-068	+ve	R	R	R	S	R	No	R	S	R	No	ΔWT2	MUT1	A90V	WT	No Mutation	No Mutation	ΔWT	No Mutation	M306I	female	18.00	no	no	Urban	Chittagong	no	yes	yes
MDR-069	+ve	R	R	R	S	S	No	S	S	S	No	WT	No Mutation	No Mutation	WT	No Mutation	No Mutation	WT	No Mutation	No Mutation	male	30.00	no	no	Urban	Dhaka	no	yes	yes
MDR-070	+ve	R	R	R	S	S	No	S	S	R	No	WT	No Mutation	No Mutation	WT	No Mutation	No Mutation	ΔWT	No Mutation	M306I	female	15.00	no	no	Rural	Mymensingh	yes	yes	yes
MDR-071	+ve	R	R	R	S	S	No	S	S	S	No	WT	No Mutation	No Mutation	WT	No Mutation	No Mutation	WT	No Mutation	No Mutation	male	60.00	yes	no	Rural	Mymensingh	yes	yes	yes
MDR-072	+ve	R	R	S	S	S	No	S	S	S	No	WT	No Mutation	No Mutation	WT	No Mutation	No Mutation	WT	No Mutation	No Mutation	male	90.00	yes	no	Rural	Chittagong	no	yes	yes
MDR-073	+ve	R	R	R	S	S	No	S	S	R	No	WT	No Mutation	No Mutation	WT	No Mutation	No Mutation	ΔWT	MUT1B	M306V	male	32.00	yes	no	Urban	Rajshahi	no	yes	yes
MDR-074	+ve	R	R	R	S	S	No	S	S	R	No	WT	No Mutation	No Mutation	WT	No Mutation	No Mutation	ΔWT	MUT1B	M306V	male	20.00	no	no	Urban	Khulna	no	yes	yes
MDR-075	+ve	R	R	R	S	S	No	S	S	R	No	WT	No Mutation	No Mutation	WT	No Mutation	No Mutation	ΔWT	No Mutation	M306I	male	15.00	no	no	Rural	Rajshahi	no	yes	yes
MDR-076	+ve	R	R	S	S	S	No	S	S	R	No	WT	No Mutation	No Mutation	WT	No Mutation	No Mutation	ΔWT	MUT1B	M306V	female	14.00	no	no	Rural	Mymensingh	no	no	no
MDR-077	+ve	R	R	R	S	S	No	S	S	S	No	WT	No Mutation	No Mutation	WT	No Mutation	No Mutation	WT	No Mutation	No Mutation	male	45.00	yes	no	Urban	Rajshahi	no	yes	yes
MDR-078	+ve	R	R	R	S	R	No	R	S	R	No	ΔWT3	MUT3C	D94G	WT	No Mutation	No Mutation	ΔWT	No Mutation	M306I	male	50.00	no	no	Rural	Chittagong	no	yes	yes
MDR-079	+ve	R	R	R	S	S	No	S	S	R	No	WT	No Mutation	No Mutation	WT	No Mutation	No Mutation	ΔWT	MUT1B	M306V	female	30.00	no	no	Urban	Rajshahi	yes	yes	yes
MDR-080	+ve	R	R	R	S	S	No	S	S	R	No	WT	No Mutation	No Mutation	WT	No Mutation	No Mutation	ΔWT	MUT1B	M306V	male	40.00	no	no	Rural	Rajshahi	yes	yes	yes
MDR-081	+ve	R	R	S	S	S	No	S	S	S	No	WT	No Mutation	No Mutation	WT	No Mutation	No Mutation	WT	No Mutation	No Mutation	male	56.00	no	no	Rural	Rajshahi	no	yes	yes
MDR-082	+ve	R	R	R	S	S	No	S	S	R	No	WT	No Mutation	No Mutation	WT	No Mutation	No Mutation	ΔWT	No Mutation	M306I	female	24.00	no	no	Rural	Rajshahi	yes	yes	yes
MDR-083	+ve	R	R	R	S	R	No	R	S	S	No	ΔWT3	MUT3C	D94G	WT	No Mutation	No Mutation	WT	No Mutation	No Mutation	female	21.00	no	no	Urban	Mymensingh	no	yes	yes
MDR-084	+ve	R	R	R	S	S	No	S	S	R	No	WT	No Mutation	No Mutation	WT	No Mutation	No Mutation	ΔWT	MUT1B	M306V	male	24.00	yes	no	Rural	Mymensingh	no	yes	yes
MDR-085	+ve	R	R	R	S	S	No	S	S	S	No	WT	No Mutation	No Mutation	WT	No Mutation	No Mutation	WT	No Mutation	No Mutation	male	26.00	yes	no	Urban	Khulna	no	yes	yes
MDR-086	+ve	R	R	R	S	S	No	S	S	S	No	WT	No Mutation	No Mutation	WT	No Mutation	No Mutation	WT	No Mutation	No Mutation	male	30.00	yes	no	Urban	Rajshahi	yes	yes	yes
MDR-087	+ve	R	R	R	S	S	No	S	S	R	No	WT	No Mutation	No Mutation	WT	No Mutation	No Mutation	ΔWT	MUT1B	M306V	male	6.00	no	no	Urban	Khulna	yes	yes	yes
MDR-088	+ve	R	R	R	S	S	No	S	S	R	No	WT	No Mutation	No Mutation	WT	No Mutation	No Mutation	ΔWT	MUT1B	M306V	male	23.00	yes	no	Urban	Mymensingh	no	yes	yes
MDR-089	+ve	R	R	R	S	S	No	S	S	R	No	WT	No Mutation	No Mutation	WT	No Mutation	No Mutation	ΔWT	No Mutation	M306I	female	24.00	no	yes	Urban	Rajshahi	no	yes	yes
MDR-090	+ve	R	R	R	S	S	No	S	S	R	No	WT	No Mutation	No Mutation	WT	No Mutation	No Mutation	ΔWT	MUT1B	M306V	female	30.00	no	no	Urban	Chittagong	no	yes	yes
MDR-091	+ve	R	R	S	S	S	No	S	S	S	No	WT	No Mutation	No Mutation	WT	No Mutation	No Mutation	WT	No Mutation	No Mutation	male	45.00	yes	no	Urban	Chittagong	no	yes	yes
MDR-092	+ve	R	R	R	S	S	No	S	S	S	No	WT	No Mutation	No Mutation	WT	No Mutation	No Mutation	WT	No Mutation	No Mutation	male	50.00	no	no	Rural	Chittagong	no	yes	yes
MDR-093	+ve	R	R	S	S	S	No	S	S	S	No	WT	No Mutation	No Mutation	WT	No Mutation	No Mutation	WT	No Mutation	No Mutation	male	30.00	yes	no	Urban	Rajshahi	no	yes	yes
MDR-094	+ve	R	R	R	S	R	No	R	S	R	No	ΔWT3	No Mutation	Unknown	WT	No Mutation	No Mutation	ΔWT	MUT1B	M306V	male	55.00	yes	no	Urban	Rajshahi	no	yes	yes
MDR-095	+ve	R	R	R	S	S	No	S	S	R	No	WT	No Mutation	No Mutation	WT	No Mutation	No Mutation	ΔWT	No Mutation	M306I	male	41.00	yes	no	Urban	Rajshahi	no	yes	yes
MDR-096	+ve	R	R	R	S	S	No	S	S	R	No	WT	No Mutation	No Mutation	WT	No Mutation	No Mutation	ΔWT	MUT1A	M306I	male	60.00	no	no	Rural	Chittagong	no	yes	yes
MDR-097	+ve	R	R	R	S	R	No	R	S	S	No	ΔWT3	MUT3A	D94A	WT	No Mutation	No Mutation	WT	No Mutation	No Mutation	female	17.00	no	no	Urban	Chittagong	yes	yes	yes
MDR-098	+ve	R	R	R	S	S	No	S	S	S	No	WT	No Mutation	No Mutation	WT	No Mutation	No Mutation	WT	No Mutation	No Mutation	female	20.00	no	no	Urban	Rajshahi	yes	yes	yes
MDR-099	+ve	R	R	R	S	S	No	S	S	R	No	WT	No Mutation	No Mutation	WT	No Mutation	No Mutation	ΔWT	MUT1A	M306I	female	24.00	no	no	Urban	Chittagong	no	yes	yes
MDR-100	+ve	R	R	R	S	S	No	S	IND	R	IND	WT	No Mutation	No Mutation	no band	no band		ΔWT	MUT1B	M306V	male	34.00	yes	no	Rural	Mymensingh	no	yes	yes
MDR-101	+ve	R	R	R	S	R	No	R	S	R	No	ΔWT2	MUT1	A90V	WT	No Mutation	No Mutation	ΔWT	MUT1A	M306I	male	37.00	no	no	Rural	Chittagong	no	yes	yes
MDR-102	+ve	R	R	R	S	S	No	S	S	S	No	WT	No Mutation	No Mutation	WT	No Mutation	No Mutation	WT	No Mutation	No Mutation	male	40.00	no	no	Urban	Chittagong	no	yes	yes
MDR-103	+ve	R	R	R	S	R	No	R	S	S	No	ΔWT3	MUT3C	D94G	WT	No Mutation	No Mutation	WT	No Mutation	No Mutation	male	23.00	no	no	Urban	Rajshahi	no	yes	yes
MDR-104	+ve	R	R	R	S	S	No	S	S	S	No	WT	No Mutation	No Mutation	WT	No Mutation	No Mutation	WT	No Mutation	No Mutation	male	35.00	no	no	Urban	Chittagong	no	yes	yes
MDR-105	+ve	R	R	R	S	S	No	S	S	S	No	WT	No Mutation	No Mutation	WT	No Mutation	No Mutation	WT	No Mutation	No Mutation	male	34.00	yes	no	Rural	Rajshahi	no	yes	yes
MDR-106	+ve	R	R	R	S	S	No	S	S	S	No	WT	No Mutation	No Mutation	WT	No Mutation	No Mutation	WT	No Mutation	No Mutation	male	25.00	no	no	Urban	Rajshahi	no	yes	yes
MDR-107	+ve	R	R	R	S	S	No	S	S	R	No	WT	No Mutation	No Mutation	WT	No Mutation	No Mutation	ΔWT	MUT1B	M306V	male	60.00	yes	no	Urban	Chittagong	no	yes	yes
MDR-108	+ve	R	R	R	S	R	No	S	IND	R	IND	WT	No Mutation	No Mutation	no band	no band		ΔWT	No Mutation	M306I	male	60.00	no	no	Rural	Chittagong	no	yes	yes
MDR-109	+ve	R	R	R	S	R	No	S	S	R	No	WT	No Mutation	No Mutation	WT	No Mutation	No Mutation	ΔWT	MUT1A	M306I	male	22.00	no	no	Urban	Chittagong	yes	yes	yes
MDR-110	+ve	R	R	R	S	S	No	S	S	R	No	WT	No Mutation	No Mutation	WT	No Mutation	No Mutation	ΔWT	MUT1A	M306I	male	40.00	yes	no	Rural	Rajshahi	yes	yes	yes
MDR-111	+ve	R	R	R	S	S	No	S	S	S	No	WT	No Mutation	No Mutation	WT	No Mutation	No Mutation	WT	No Mutation	No Mutation	male	18.00	no	no	Urban	Rajshahi	no	yes	yes
MDR-112	+ve	R	R	R	S	S	No	S	S	R	No	WT	No Mutation	No Mutation	WT	No Mutation	No Mutation	ΔWT	MUT1B	M306V	male	30.00	yes	no	Rural	Rajshahi	no	yes	yes
MDR-113	+ve	R	R	R	S	S	No	S	S	S	No	WT	No Mutation	No Mutation	WT	No Mutation	No Mutation	WT	No Mutation	No Mutation	female	32.00	no	no	Urban	Chittagong	no	yes	yes
MDR-114	+ve	R	R	R	S	R	No	R	S	R	No	ΔWT2	MUT1	A90V	WT	No Mutation	No Mutation	ΔWT	No Mutation	M306I	male	26.00	no	no	Urban	Chittagong	no	yes	yes
MDR-115	+ve	R	R	S	S	S	No	S	S	S	No	WT	No Mutation	No Mutation	WT	No Mutation	No Mutation	WT	No Mutation	No Mutation	male	29.00	yes	no	Urban	Rajshahi	no	yes	yes
MDR-116	+ve	R	R	S	S	S	No	S	S	S	No	WT	No Mutation	No Mutation	WT	No Mutation	No Mutation	WT	No Mutation	No Mutation	male	55.00	no	no	Rural	Chittagong	no	yes	yes
MDR-117	+ve	R	R	S	S	S	No	S	S	S	No	WT	No Mutation	No Mutation	WT	No Mutation	No Mutation	WT	No Mutation	No Mutation	female	18.00	no	no	Rural	Chittagong	no	yes	yes
MDR-118	+ve	R	R	R	S	S	No	S	S	R	No	WT	No Mutation	No Mutation	WT	No Mutation	No Mutation	ΔWT	MUT1B	M306V	female	18.00	no	no	Urban	Chittagong	yes	yes	yes
MDR-119	+ve	R	R	R	S	S	No	S	S	R	No	WT	No Mutation	No Mutation	WT	No Mutation	No Mutation	ΔWT	MUT1A	M306I	male	50.00	yes	no	Rural	Rajshahi	no	yes	yes
MDR-120	+ve	R	R	R	S	S	No	S	S	R	No	WT	No Mutation	No Mutation	WT	No Mutation	No Mutation	ΔWT	No Mutation	M306I	male	33.00	yes	yes	Urban	Rajshahi	yes	yes	yes
MDR-121	+ve	R	R	S	S	R	No	S	S	S	No	WT	No Mutation	No Mutation	WT	No Mutation	No Mutation	WT	No Mutation	No Mutation	male	27.00	yes	no	Rural	Rajshahi	no	yes	yes
MDR-122	+ve	R	R	R	S	S	No	S	S	R	No	WT	No Mutation	No Mutation	WT	No Mutation	No Mutation	ΔWT	MUT1B	M306V	male	22.00	no	no	Urban	Chittagong	yes	yes	yes
MDR-123	+ve	R	R	R	S	S	No	S	S	R	No	WT	No Mutation	No Mutation	WT	No Mutation	No Mutation	ΔWT	MUT1B	M306V	male	20.00	yes	no	Rural	Mymensingh	yes	yes	yes
MDR-124	+ve	R	R	S	S	S	No	S	S	S	No	WT	No Mutation	No Mutation	WT	No Mutation	No Mutation	WT	No Mutation	No Mutation	male	23.00	no	no	Urban	Chittagong	no	yes	yes
MDR-125	+ve	R	R	S	S	S	No	S	S	S	No	WT	No Mutation	No Mutation	WT	No Mutation	No Mutation	WT	No Mutation	No Mutation	female	30.00	no	no	Urban	Rajshahi	yes	yes	yes
MDR-126	+ve	R	R	S	S	S	No	S	S	S	No	WT	No Mutation	No Mutation	WT	No Mutation	No Mutation	WT	No Mutation	No Mutation	male	28.00	no	no	Rural	Mymensingh	no	yes	yes
MDR-127	+ve	R	R	S	S	S	No	S	S	R	No	WT	No Mutation	No Mutation	WT	No Mutation	No Mutation	ΔWT	No Mutation	M306I	female	27.00	no	no	Rural	Mymensingh	no	yes	yes
MDR-128	+ve	R	R	R	S	S	No	S	S	R	No	WT	No Mutation	No Mutation	WT	No Mutation	No Mutation	ΔWT	MUT1A	M306I	male	32.00	no	no	Urban	Chittagong	no	yes	yes
MDR-129	+ve	R	R	R	S	R	No	R	S	S	No	ΔWT3	MUT3C	D94G	WT	No Mutation	No Mutation	WT	No Mutation	No Mutation	male	19.00	no	no	Urban	Chittagong	no	yes	yes
MDR-130	+ve	R	R	S	S	S	No	S	S	S	No	WT	No Mutation	No Mutation	WT	No Mutation	No Mutation	WT	No Mutation	No Mutation	male	35.00	no	no	Urban	Chittagong	no	yes	yes
MDR-131	+ve	R	R	R	S	S	No	S	S	R	No	WT	No Mutation	No Mutation	WT	No Mutation	No Mutation	ΔWT	No Mutation	M306I	female	24.00	no	no	Urban	Chittagong	no	yes	yes
MDR-132	+ve	R	R	R	S	S	No	S	S	R	No	WT	No Mutation	No Mutation	WT	No Mutation	No Mutation	ΔWT	MUT1A	M306I	female	30.00	no	no	Urban	Chittagong	no	yes	yes
MDR-133	+ve	R	R	R	S	R	No	S	S	S	No	WT	No Mutation	No Mutation	WT	No Mutation	No Mutation	WT	No Mutation	No Mutation	male	35.00	yes	no	Rural	Mymensingh	no	yes	yes
MDR-134	+ve	R	R	R	S	S	No	S	S	R	No	WT	No Mutation	No Mutation	WT	No Mutation	No Mutation	ΔWT	No Mutation	M306I	male	20.00	no	no	Rural	Mymensingh	yes	yes	yes
MDR-135	+ve	R	R	R	S	S	No	S	S	S	No	WT	No Mutation	No Mutation	WT	No Mutation	No Mutation	WT	No Mutation	No Mutation	male	22.00	no	no	Rural	Mymensingh	no	yes	yes
MDR-136	+ve	R	R	R	S	S	No	S	S	R	No	WT	No Mutation	No Mutation	WT	No Mutation	No Mutation	ΔWT	MUT1A	M306I	female	17.00	no	no	Rural	Dhaka	no	yes	yes
MDR-137	+ve	R	R	R	S	S	No	S	S	S	No	WT	No Mutation	No Mutation	WT	No Mutation	No Mutation	WT	No Mutation	No Mutation	male	33.00	yes	no	Rural	Rajshahi	no	yes	yes
MDR-138	+ve	R	R	R	S	S	No	S	S	R	No	WT	No Mutation	No Mutation	WT	No Mutation	No Mutation	ΔWT	MUT1B	M306V	male	18.00	no	no	Rural	Rajshahi	no	yes	yes
MDR-139	+ve	R	R	R	S	S	No	S	S	R	No	WT	No Mutation	No Mutation	WT	No Mutation	No Mutation	ΔWT	No Mutation	M306I	female	20.00	no	no	Urban	Chittagong	no	yes	yes
MDR-140	+ve	R	R	S	S	S	No	S	S	S	No	WT	No Mutation	No Mutation	WT	No Mutation	No Mutation	WT	No Mutation	No Mutation	male	30.00	no	no	Urban	Chittagong	no	yes	yes
MDR-141	+ve	R	R	R	S	R	No	R	S	R	No	ΔWT3	MUT3C	D94G	WT	No Mutation	No Mutation	ΔWT	MUT1B	M306V	male	48.02	yes	no	Rural	Rajshahi	no	yes	yes
MDR-142	+ve	R	R	R	S	R	No	S	S	R	No	WT	No Mutation	No Mutation	WT	No Mutation	No Mutation	ΔWT	MUT1A	M306I	male	42.00	yes	no	Rural	Rajshahi	no	yes	yes
MDR-143	+ve	R	R	R	S	S	No	S	S	S	No	WT	No Mutation	No Mutation	WT	No Mutation	No Mutation	WT	No Mutation	No Mutation	male	24.00	no	no	Rural	Chittagong	no	yes	yes
MDR-144	+ve	R	R	R	S	R	No	S	S	R	No	WT	No Mutation	No Mutation	WT	No Mutation	No Mutation	ΔWT	MUT1B	M306V	male	23.00	no	no	Urban	Chittagong	no	yes	yes
MDR-145	+ve	R	R	R	S	S	No	S	S	R	No	WT	No Mutation	No Mutation	WT	No Mutation	No Mutation	ΔWT	MUT1A	M306I	male	50.00	no	no	Rural	Chittagong	no	yes	yes
MDR-146	+ve	R	R	S	S	S	No	S	S	S	No	WT	No Mutation	No Mutation	WT	No Mutation	No Mutation	WT	No Mutation	No Mutation	male	49.00	no	no	Urban	Chittagong	no	yes	yes
MDR-147	+ve	R	R	S	S	S	No	S	S	R	No	WT	No Mutation	No Mutation	WT	No Mutation	No Mutation	ΔWT	No Mutation	M306I	male	27.00	yes	yes	Urban	khulna	no	yes	yes
MDR-148	+ve	R	R	R	S	S	No	S	S	R	No	WT	No Mutation	No Mutation	WT	No Mutation	No Mutation	ΔWT	No Mutation	M306I	female	18.00	no	no	Rural	Rajshahi	no	yes	yes
MDR-149	+ve	R	R	R	S	S	No	S	S	R	No	WT	No Mutation	No Mutation	WT	No Mutation	No Mutation	ΔWT	MUT1B	M306V	female	18.00	no	no	Urban	Chittagong	yes	yes	yes
MDR-150	+ve	R	R	R	S	S	No	R	S	R	No	ΔWT2	MUT1	A90V	WT	No Mutation	No Mutation	ΔWT	MUT1A	M306I	male	24.00	yes	no	Urban	Chittagong	no	yes	yes
MDR-151	+ve	R	R	R	S	R	No	S	S	S	No	WT	No Mutation	No Mutation	WT	No Mutation	No Mutation	WT	No Mutation	No Mutation	female	22.00	no	no	Rural	Mymensingh	no	yes	yes
MDR-152	+ve	R	R	R	S	S	No	S	S	S	No	WT	No Mutation	No Mutation	WT	No Mutation	No Mutation	WT	No Mutation	No Mutation	male	23.00	no	no	Urban	Chittagong	yes	yes	yes
MDR-153	+ve	R	R	S	S	R	No	R	S	R	No	ΔWT2	MUT1	A90V	WT	No Mutation	No Mutation	ΔWT	MUT1A	M306I	male	52.00	no	no	Rural	Chittagong	no	yes	yes
MDR-154	+ve	R	R	R	S	R	No	R	S	R	No	ΔWT3	MUT3C	D94G	WT	No Mutation	No Mutation	ΔWT	MUT1A	M306I	female	22.00	no	no	Rural	Mymensingh	no	yes	yes
MDR-155	+ve	R	R	R	S	S	No	S	S	R	No	WT	No Mutation	No Mutation	WT	No Mutation	No Mutation	ΔWT	MUT1B	M306V	female	15	no	no	Rural	Mymensingh	no	yes	yes
MDR-156	+ve	R	R	R	S	S	No	S	S	R	No	WT	No Mutation	No Mutation	WT	No Mutation	No Mutation	ΔWT	MUT1B	M306V	female	26.00	no	no	Urban	Chittagong	no	yes	yes
MDR-157	+ve	R	R	S	S	S	No	S	S	S	No	WT	No Mutation	No Mutation	WT	No Mutation	No Mutation	WT	No Mutation	No Mutation	male	17.00	no	no	Rural	Rajshahi	no	yes	yes
MDR-158	+ve	R	R	R	S	S	No	S	S	R	No	WT	No Mutation	No Mutation	WT	No Mutation	No Mutation	ΔWT	MUT1A	M306I	female	25.00	no	no	Rural	Rajshahi	no	yes	yes
MDR-159	+ve	R	R	R	S	S	No	S	S	S	No	WT	No Mutation	No Mutation	WT	No Mutation	No Mutation	WT	No Mutation	No Mutation	male	32	no	no	Urban	Chittagong	yes	yes	yes
MDR-160	+ve	R	R	S	S	S	No	S	S	S	No	WT	No Mutation	No Mutation	WT	No Mutation	No Mutation	WT	No Mutation	No Mutation	male	42	yes	no	Rural	Rajshahi	no	yes	yes
MDR-161	+ve	R	R	R	S	S	No	R	S	R	No	ΔWT2	No Mutation	Unknown	WT	No Mutation	No Mutation	ΔWT	MUT1B	M306V	female	38	no	no	Rural	Rajshahi	no	yes	yes
MDR-162	+ve	R	R	R	S	S	No	S	S	S	No	WT	No Mutation	No Mutation	WT	No Mutation	No Mutation	WT	No Mutation	No Mutation	male	35	yes	no	Rural	Rajshahi	no	yes	yes
MDR-163	+ve	R	R	R	R	R	Yes	R	R	R	Yes	ΔWT3	MUT3C	D94G	ΔWT1	MUT1	A1401G	ΔWT	MUT1B	M306V	male	35	yes	yes	Rural	Rajshahi	no	yes	yes
MDR-164	+ve	R	R	R	S	R	No	R	S	S	No	ΔWT3	MUT3A	D94A	WT	No Mutation	No Mutation	WT	No Mutation	No Mutation	male	23.00	yes	no	Urban	Chittagong	no	yes	yes
MDR-165	+ve	R	R	R	S	S	No	S	S	S	No	WT	No Mutation	No Mutation	WT	No Mutation	No Mutation	WT	No Mutation	No Mutation	female	55	no	no	Rural	Rajshahi	no	yes	yes
MDR-166	+ve	R	R	R	S	S	No	S	S	R	No	WT	No Mutation	No Mutation	WT	No Mutation	No Mutation	ΔWT	MUT1A	M306I	male	40	yes	no	Rural	Barishal	yes	yes	yes
MDR-167	+ve	R	R	R	S	S	No	S	S	R	No	WT	No Mutation	No Mutation	WT	No Mutation	No Mutation	ΔWT	MUT1B	M306V	female	20	no	no	Rural	Chittagong	no	yes	yes
MDR-168	+ve	R	R	R	S	R	No	S	S	S	No	WT	No Mutation	No Mutation	WT	No Mutation	No Mutation	WT	No Mutation	No Mutation	male	38.00	yes	no	Urban	Mymensingh	no	yes	yes
MDR-169	+ve	R	R	R	S	S	No	S	S	S	No	WT	No Mutation	No Mutation	WT	No Mutation	No Mutation	WT	No Mutation	No Mutation	female	45.00	no	no	Rural	Mymensingh	no	yes	yes
MDR-170	+ve	R	R	R	S	S	No	S	S	S	No	WT	No Mutation	No Mutation	WT	No Mutation	No Mutation	WT	No Mutation	No Mutation	female	20.00	no	no	Rural	Mymensingh	no	yes	yes
MDR-171	+ve	R	R	R	S	R	No	S	S	R	No	WT	No Mutation	No Mutation	WT	No Mutation	No Mutation	ΔWT	MUT1B	M306V	female	50.00	no	no	Rural	Mymensingh	no	yes	yes
MDR-172	+ve	R	R	R	S	S	No	S	S	R	No	WT	No Mutation	No Mutation	WT	No Mutation	No Mutation	ΔWT	No Mutation	M306I	female	40.00	no	no	Rural	Mymensingh	no	yes	yes
MDR-173	+ve	R	R	R	S	R	No	R	S	S	No	ΔWT3	MUT3C	D94G	WT	No Mutation	No Mutation	WT	No Mutation	No Mutation	female	25	no	no	Urban	Chittagong	yes	yes	yes
MDR-174	+ve	R	R	R	S	S	No	S	S	R	No	WT	No Mutation	No Mutation	WT	No Mutation	No Mutation	ΔWT	No Mutation	M306I	male	35	yes	no	Rural	Mymensingh	no	yes	yes
MDR-175	+ve	R	R	S	S	S	No	S	S	S	No	WT	No Mutation	No Mutation	WT	No Mutation	No Mutation	WT	No Mutation	No Mutation	female	40	no	no	Rural	Mymensingh	no	yes	yes
MDR-176	+ve	R	R	R	S	S	No	S	S	S	No	WT	No Mutation	No Mutation	WT	No Mutation	No Mutation	WT	No Mutation	No Mutation	male	2	yes	yes	Rural	Chittagong	yes	no	no
MDR-177	+ve	R	R	R	S	R	No	R	S	S	No	ΔWT3	No Mutation	Unknown	WT	No Mutation	No Mutation	WT	No Mutation	No Mutation	female	27	no	no	Rural	Rajshahi	no	yes	yes
MDR-178	+ve	R	R	S	S	S	No	S	S	S	No	WT	No Mutation	No Mutation	WT	No Mutation	No Mutation	WT	No Mutation	No Mutation	female	15	no	no	Urban	Dhaka	yes	yes	yes
MDR-179	+ve	R	R	R	S	R	No	R	S	R	No	ΔWT2	MUT1	A90V	WT	No Mutation	No Mutation	ΔWT	MUT1A	M306I	female	22	no	no	Urban	Chittagong	yes	yes	yes
MDR-180	+ve	R	R	R	S	R	No	R	S	R	No	ΔWT3	MUT3C	D94G	WT	No Mutation	No Mutation	ΔWT	No Mutation	M306I	male	32	no	no	Rural	Mymensingh	yes	yes	yes
MDR-181	+ve	R	R	S	S	S	No	S	S	S	No	WT	No Mutation	No Mutation	WT	No Mutation	No Mutation	WT	No Mutation	No Mutation	female	22	no	no	Rural	Rajshahi	no	yes	yes
MDR-182	+ve	R	R	R	S	S	No	S	S	R	No	WT	No Mutation	No Mutation	WT	No Mutation	No Mutation	ΔWT	MUT1A	M306I	male	24	no	no	Urban	Rajshahi	no	yes	yes
MDR-183	+ve	R	R	R	S	S	No	S	S	R	No	WT	No Mutation	No Mutation	WT	No Mutation	No Mutation	ΔWT	MUT1B	M306V	female	45	no	no	Urban	Rajshahi	no	yes	yes
MDR-184	+ve	R	R	S	S	S	No	S	S	S	No	WT	No Mutation	No Mutation	WT	No Mutation	No Mutation	WT	No Mutation	No Mutation	male	56	yes	yes	Rural	Rajshahi	no	yes	yes
MDR-185	+ve	R	R	R	S	S	No	S	S	R	No	WT	No Mutation	No Mutation	WT	No Mutation	No Mutation	ΔWT	No Mutation	M306I	female	26	no	no	Urban	Chittagong	no	yes	yes
MDR-186	+ve	R	R	R	S	S	No	S	S	R	No	WT	No Mutation	No Mutation	WT	No Mutation	No Mutation	ΔWT	MUT1A	M306I	female	24	no	no	Urban	Chittagong	no	yes	yes
MDR-187	+ve	R	R	R	S	R	No	R	S	R	No	ΔWT3	MUT3C	D94G	WT	No Mutation	No Mutation	ΔWT	MUT1A	M306I	male	28	no	no	Urban	Chittagong	no	yes	yes
MDR-188	+ve	R	R	R	S	R	No	R	S	S	No	ΔWT3	No Mutation	Unknown	WT	No Mutation	No Mutation	WT	No Mutation	No Mutation	female	50	no	no	Rural	Chittagong	yes	yes	yes
MDR-189	+ve	R	R	R	S	S	No	S	S	R	No	WT	No Mutation	No Mutation	WT	No Mutation	No Mutation	ΔWT	MUT1A	M306I	male	23	yes	no	Rural	Mymensingh	no	yes	yes
MDR-190	+ve	R	R	R	S	S	No	S	S	R	No	WT	No Mutation	No Mutation	WT	No Mutation	No Mutation	ΔWT	No Mutation	M306I	female	20	no	no	Urban	Chittagong	yes	yes	yes
MDR-191	+ve	R	R	R	S	S	No	S	S	S	No	WT	No Mutation	No Mutation	WT	No Mutation	No Mutation	WT	No Mutation	No Mutation	male	61	no	no	Urban	Chittagong	yes	yes	yes
MDR-192	+ve	R	R	R	S	S	No	S	S	S	No	WT	No Mutation	No Mutation	WT	No Mutation	No Mutation	WT	No Mutation	No Mutation	female	20	no	no	Urban	Rajshahi	no	yes	yes
MDR-193	+ve	R	R	R	S	S	No	S	S	R	No	WT	No Mutation	No Mutation	WT	No Mutation	No Mutation	ΔWT	No Mutation	M306I	male	25	yes	no	Rural	Rajshahi	no	yes	yes
MDR-194	+ve	R	R	R	S	R	No	R	S	R	No	ΔWT3	MUT3C	D94G	WT	No Mutation	No Mutation	ΔWT	MUT1B	M306V	male	42	no	no	Urban	Chittagong	no	yes	yes
MDR-195	+ve	R	R	R	S	R	No	R	S	S	No	ΔWT3	MUT3B	D94N/D94Y	WT	No Mutation	No Mutation	WT	No Mutation	No Mutation	male	32	no	no	Urban	Chittagong	no	yes	yes
MDR-196	+ve	R	R	R	S	S	No	S	S	R	No	WT	No Mutation	No Mutation	WT	No Mutation	No Mutation	ΔWT	MUT1B	M306V	female	22	no	no	Urban	Chittagong	no	yes	yes
MDR-197	+ve	R	R	S	S	S	No	S	S	S	No	WT	No Mutation	No Mutation	WT	No Mutation	No Mutation	WT	No Mutation	No Mutation	male	40	yes	no	Rural	Rajshahi	no	yes	yes
MDR-198	+ve	R	R	R	S	S	No	S	S	R	No	WT	No Mutation	No Mutation	WT	No Mutation	No Mutation	ΔWT	No Mutation	M306I	female	25	no	no	Urban	Chittagong	no	yes	yes
MDR-199	+ve	R	R	S	S	S	No	S	S	S	No	WT	No Mutation	No Mutation	WT	No Mutation	No Mutation	WT	No Mutation	No Mutation	male	64	yes	no	Urban	Rajshahi	no	yes	yes
MDR-200	+ve	R	R	S	S	S	No	S	S	S	No	WT	No Mutation	No Mutation	WT	No Mutation	No Mutation	WT	No Mutation	No Mutation	male	46	yes	no	Rural	Mymensingh	no	yes	yes
MDR-201	+ve	R	R	R	S	R	No	R	S	R	No	ΔWT2	MUT2	S91P	WT	No Mutation	No Mutation	ΔWT	MUT1B	M306V	female	37	no	no	Rural	Mymensingh	no	yes	yes
MDR-202	+ve	R	R	R	S	S	No	S	S	R	No	WT	No Mutation	No Mutation	WT	No Mutation	No Mutation	ΔWT	No Mutation	M306I	male	50	yes	no	Rural	Mymensingh	no	yes	yes
MDR-203	+ve	R	R	R	S	S	No	S	S	R	No	WT	No Mutation	No Mutation	WT	No Mutation	No Mutation	ΔWT	No Mutation	M306I	male	50	yes	no	Urban	Khulna	no	yes	yes
MDR-204	+ve	R	R	R	S	S	No	S	S	R	No	WT	No Mutation	No Mutation	WT	No Mutation	No Mutation	ΔWT	MUT1B	M306V	male	20	no	no	Urban	Chittagong	yes	yes	yes
MDR-205	+ve	R	R	R	S	S	No	S	S	S	No	WT	No Mutation	No Mutation	WT	No Mutation	No Mutation	WT	No Mutation	No Mutation	male	18	no	no	Rural	Chittagong	no	yes	yes
MDR-206	+ve	R	R	S	S	S	No	S	S	S	No	WT	No Mutation	No Mutation	WT	No Mutation	No Mutation	WT	No Mutation	No Mutation	male	30	yes	no	Urban	Chittagong	yes	yes	yes
MDR-207	+ve	R	R	R	S	S	No	S	S	S	No	WT	No Mutation	No Mutation	WT	No Mutation	No Mutation	WT	No Mutation	No Mutation	female	19	no	no	Rural	Rajshahi	yes	yes	yes
MDR-208	+ve	R	R	R	S	S	No	S	S	R	No	WT	No Mutation	No Mutation	WT	No Mutation	No Mutation	ΔWT	MUT1B	M306V	male	32	yes	no	Rural	Mymensingh	no	yes	yes
MDR-209	+ve	R	R	R	S	R	No	R	S	S	No	ΔWT3	MUT3C	D94G	WT	No Mutation	No Mutation	WT	No Mutation	No Mutation	male	19	no	no	Rural	Chittagong	no	yes	yes
MDR-210	+ve	R	R	S	S	S	No	S	S	S	No	WT	No Mutation	No Mutation	WT	No Mutation	No Mutation	WT	No Mutation	No Mutation	male	50	yes	no	Rural	Mymensingh	yes	yes	yes
MDR-211	+ve	R	R	R	S	S	No	S	S	R	No	WT	No Mutation	No Mutation	WT	No Mutation	No Mutation	ΔWT	No Mutation	M306I	male	25	no	no	Rural	Mymensingh	no	yes	yes
MDR-212	+ve	R	R	R	S	R	No	R	S	R	No	ΔWT3	MUT3C	D94G	WT	No Mutation	No Mutation	ΔWT	MUT1B	M306V	female	40	no	no	Rural	Rajshahi	no	yes	yes
MDR-213	+ve	R	R	R	S	S	No	S	S	R	No	WT	No Mutation	No Mutation	WT	No Mutation	No Mutation	ΔWT	MUT1B	M306V	male	19	no	no	Urban	Rajshahi	yes	yes	yes
MDR-214	+ve	R	R	R	S	S	No	S	S	S	No	WT	No Mutation	No Mutation	WT	No Mutation	No Mutation	WT	No Mutation	No Mutation	female	19	no	no	Urban	Chittagong	no	yes	yes
MDR-215	+ve	R	R	R	S	R	No	R	S	S	No	ΔWT3	MUT3C	D94G	WT	No Mutation	No Mutation	WT	No Mutation	No Mutation	female	20	no	no	Urban	Chittagong	no	yes	yes
MDR-216	+ve	R	R	S	S	S	No	S	S	S	No	WT	No Mutation	No Mutation	WT	No Mutation	No Mutation	WT	No Mutation	No Mutation	male	35	yes	no	Urban	Mymensingh	no	yes	yes
MDR-217	+ve	R	R	R	R	R	Yes	R	R	R	Yes	ΔWT3	MUT3C	D94G	ΔWT1	MUT1	A1401G	ΔWT	No Mutation	M306I	male	38	yes	no	Urban	Rajshahi	no	yes	yes
MDR-218	+ve	R	R	S	R	R	Yes	R	R	S	Yes	ΔWT2	MUT1	A90V	ΔWT1	MUT1	A1401G	WT	No Mutation	No Mutation	female	40.00	no	no	Urban	Dhaka	no	yes	yes
